# Supplementary material for: Mechanism of Innate Immune Response Induced by Albizia julibrissin Saponin Active Fraction Using C2C12 Myoblasts
Source: Vaccines (Basel). 2023 Oct 10;11(10):1576. doi: 10.3390/vaccines11101576 (PMC10610972; doi:10.3390/vaccines11101576)
Supplement: Supplementary file 1 [file vaccines-11-01576-s001.zip]

Archive with 1 entries (1 files):
- vaccines-2595603-supplementary.pdf
